# Supplementary material for: Chronic Contractile Dysfunction without Hypertrophy Does Not Provoke a Compensatory Transcriptional Response in Mouse Hearts
Source: PLoS One. 2016 Jun 30;11(6):e0158317. doi: 10.1371/journal.pone.0158317 (PMC4928941; doi:10.1371/journal.pone.0158317)
Supplement: S1 Table — Assignment to Gene Ontology ‘biological process’ categories was performed using the Cytoscape plugin BiNGO [1]. Chd6 (chromodomain helicase DNA binding protein 6) had no Gene Ontology entry and is therefore not listed. (XLS) [file pone.0158317.s002.xls]

## Sheet: SupplDataset1
2810055G20RIK	Mir99ahg; Mir99a and Mirlet7c-1 host gene (non-protein coding)
GO-ID	Description	All mRNAs with this GO-ID
8150	biological_process	2810055G20RIK|CISH|IRX3|ARHGAP18|CACNA1C|PROX1|PCDH17|HERPUD1|CECR2|EML5|MCF2L|CCDC88C|MYO5C|BANP
ARHGAP18	Rho GTPase activating protein 18
GO-ID	Description	All mRNAs with this GO-ID
65007	biological regulation	CISH|IRX3|MCF2L|CCDC88C|ARHGAP18|CACNA1C|PROX1|HERPUD1|BANP
8150	biological_process	2810055G20RIK|CISH|IRX3|ARHGAP18|CACNA1C|PROX1|PCDH17|HERPUD1|CECR2|EML5|MCF2L|CCDC88C|MYO5C|BANP
50789	regulation of biological process	CISH|IRX3|MCF2L|CCDC88C|ARHGAP18|CACNA1C|PROX1|HERPUD1|BANP
50794	regulation of cellular process	CISH|IRX3|MCF2L|CCDC88C|ARHGAP18|CACNA1C|PROX1|HERPUD1|BANP
7165	signal transduction	MCF2L|ARHGAP18
23060	signal transmission	MCF2L|ARHGAP18|CACNA1C
23052	signaling	CISH|MCF2L|CCDC88C|ARHGAP18|CACNA1C|HERPUD1
23046	signaling process	MCF2L|ARHGAP18|CACNA1C
BANP	BTG3 associated nuclear protein
GO-ID	Description	All mRNAs with this GO-ID
65007	biological regulation	CISH|IRX3|MCF2L|CCDC88C|ARHGAP18|CACNA1C|PROX1|HERPUD1|BANP
8150	biological_process	2810055G20RIK|CISH|IRX3|ARHGAP18|CACNA1C|PROX1|PCDH17|HERPUD1|CECR2|EML5|MCF2L|CCDC88C|MYO5C|BANP
9058	biosynthetic process	IRX3|PROX1|BANP
7049	cell cycle	BANP
44249	cellular biosynthetic process	IRX3|PROX1|BANP
16043	cellular component organization	CCDC88C|PROX1|BANP
34645	cellular macromolecule biosynthetic process	IRX3|PROX1|BANP
44260	cellular macromolecule metabolic process	IRX3|PROX1|BANP
44237	cellular metabolic process	IRX3|PROX1|BANP
34641	cellular nitrogen compound metabolic process	IRX3|PROX1|BANP
9987	cellular process	IRX3|CACNA1C|PROX1|PCDH17|HERPUD1|BANP
16568	chromatin modification	BANP
6325	chromatin organization	BANP
51276	chromosome organization	BANP
32502	developmental process	IRX3|PROX1|BANP
10467	gene expression	IRX3|PROX1|BANP
9059	macromolecule biosynthetic process	IRX3|PROX1|BANP
43170	macromolecule metabolic process	IRX3|PROX1|BANP
8152	metabolic process	IRX3|PROX1|BANP
7275	multicellular organismal development	IRX3|PROX1|BANP
32501	multicellular organismal process	IRX3|CACNA1C|PROX1|BANP
6807	nitrogen compound metabolic process	IRX3|PROX1|BANP
90304	nucleic acid metabolic process	IRX3|PROX1|BANP
6139	nucleobase, nucleoside, nucleotide and nucleic acid metabolic process	IRX3|PROX1|BANP
6996	organelle organization	PROX1|BANP
44238	primary metabolic process	IRX3|PROX1|BANP
50789	regulation of biological process	CISH|IRX3|MCF2L|CCDC88C|ARHGAP18|CACNA1C|PROX1|HERPUD1|BANP
9889	regulation of biosynthetic process	IRX3|PROX1|BANP
31326	regulation of cellular biosynthetic process	IRX3|PROX1|BANP
31323	regulation of cellular metabolic process	CISH|IRX3|CCDC88C|PROX1|BANP
50794	regulation of cellular process	CISH|IRX3|MCF2L|CCDC88C|ARHGAP18|CACNA1C|PROX1|HERPUD1|BANP
10468	regulation of gene expression	IRX3|CCDC88C|PROX1|BANP
10556	regulation of macromolecule biosynthetic process	IRX3|PROX1|BANP
60255	regulation of macromolecule metabolic process	IRX3|CCDC88C|PROX1|BANP
19222	regulation of metabolic process	CISH|IRX3|CCDC88C|PROX1|BANP
51171	regulation of nitrogen compound metabolic process	IRX3|PROX1|BANP
19219	regulation of nucleobase, nucleoside, nucleotide and nucleic acid metabolic process	IRX3|PROX1|BANP
80090	regulation of primary metabolic process	IRX3|CCDC88C|PROX1|BANP
45449	regulation of transcription	IRX3|PROX1|BANP
6350	transcription	IRX3|PROX1|BANP
CACNA1C	calcium channel, voltage-dependent, L type, alpha 1C subunit; Cav1.2
GO-ID	Description	All mRNAs with this GO-ID
30534	adult behavior	CACNA1C
8344	adult locomotory behavior	CACNA1C
7628	adult walking behavior	CACNA1C
8306	associative learning	CACNA1C
7610	behavior	CACNA1C
65007	biological regulation	CISH|IRX3|MCF2L|CCDC88C|ARHGAP18|CACNA1C|PROX1|HERPUD1|BANP
8150	biological_process	2810055G20RIK|CISH|IRX3|ARHGAP18|CACNA1C|PROX1|PCDH17|HERPUD1|CECR2|EML5|MCF2L|CCDC88C|MYO5C|BANP
8015	blood circulation	CACNA1C
55074	calcium ion homeostasis	CACNA1C|HERPUD1
70588	calcium ion transmembrane transport	CACNA1C
6816	calcium ion transport	CACNA1C
17156	calcium ion-dependent exocytosis	CACNA1C
33500	carbohydrate homeostasis	CACNA1C
55080	cation homeostasis	CACNA1C|HERPUD1
6812	cation transport	CACNA1C
7154	cell communication	CACNA1C
7267	cell-cell signaling	CACNA1C
6874	cellular calcium ion homeostasis	CACNA1C|HERPUD1
30003	cellular cation homeostasis	CACNA1C|HERPUD1
55082	cellular chemical homeostasis	CACNA1C|HERPUD1
30005	cellular di-, tri-valent inorganic cation homeostasis	CACNA1C|HERPUD1
19725	cellular homeostasis	CACNA1C|HERPUD1
6873	cellular ion homeostasis	CACNA1C|HERPUD1
51641	cellular localization	CACNA1C
6875	cellular metal ion homeostasis	CACNA1C|HERPUD1
9987	cellular process	IRX3|CACNA1C|PROX1|PCDH17|HERPUD1|BANP
48878	chemical homeostasis	CACNA1C|HERPUD1
3013	circulatory system process	CACNA1C
50890	cognition	CACNA1C
55066	di-, tri-valent inorganic cation homeostasis	CACNA1C|HERPUD1
15674	di-, tri-valent inorganic cation transport	CACNA1C
70838	divalent metal ion transport	CACNA1C
51234	establishment of localization	CACNA1C
51649	establishment of localization in cell	CACNA1C
7588	excretion	CACNA1C
6887	exocytosis	CACNA1C
3001	generation of a signal involved in cell-cell signaling	CACNA1C
42593	glucose homeostasis	CACNA1C
30252	growth hormone secretion	CACNA1C
42592	homeostatic process	CACNA1C|HERPUD1
46879	hormone secretion	CACNA1C
9914	hormone transport	CACNA1C
30073	insulin secretion	CACNA1C
50801	ion homeostasis	CACNA1C|HERPUD1
34220	ion transmembrane transport	CACNA1C
6811	ion transport	CACNA1C
7612	learning	CACNA1C
7611	learning or memory	CACNA1C
51179	localization	CACNA1C
7626	locomotory behavior	CACNA1C
55065	metal ion homeostasis	CACNA1C|HERPUD1
30001	metal ion transport	CACNA1C
60073	micturition	CACNA1C
32501	multicellular organismal process	IRX3|CACNA1C|PROX1|BANP
6936	muscle contraction	CACNA1C
3012	muscle system process	CACNA1C
50877	neurological system process	CACNA1C
30072	peptide hormone secretion	CACNA1C
2790	peptide secretion	CACNA1C
15833	peptide transport	CACNA1C
50789	regulation of biological process	CISH|IRX3|MCF2L|CCDC88C|ARHGAP18|CACNA1C|PROX1|HERPUD1|BANP
65008	regulation of biological quality	CCDC88C|CACNA1C|HERPUD1
8217	regulation of blood pressure	CACNA1C
51924	regulation of calcium ion transport	CACNA1C
51925	regulation of calcium ion transport via voltage-gated calcium channel activity	CACNA1C
50794	regulation of cellular process	CISH|IRX3|MCF2L|CCDC88C|ARHGAP18|CACNA1C|PROX1|HERPUD1|BANP
40008	regulation of growth	CISH|CACNA1C|PROX1
10817	regulation of hormone levels	CACNA1C
34765	regulation of ion transmembrane transport	CACNA1C
32412	regulation of ion transmembrane transporter activity	CACNA1C
43269	regulation of ion transport	CACNA1C
32879	regulation of localization	CACNA1C
10959	regulation of metal ion transport	CACNA1C
65009	regulation of molecular function	CISH|MCF2L|CACNA1C|HERPUD1
51239	regulation of multicellular organismal process	IRX3|CACNA1C|PROX1
46620	regulation of organ growth	CACNA1C|PROX1
44057	regulation of system process	CACNA1C
34762	regulation of transmembrane transport	CACNA1C
22898	regulation of transmembrane transporter activity	CACNA1C
51049	regulation of transport	CACNA1C
32409	regulation of transporter activity	CACNA1C
19229	regulation of vasoconstriction	CACNA1C
3014	renal system process	CACNA1C
9628	response to abiotic stimulus	CACNA1C
9416	response to light stimulus	CACNA1C
9314	response to radiation	CACNA1C
50896	response to stimulus	CACNA1C|HERPUD1
46903	secretion	CACNA1C
32940	secretion by cell	CACNA1C
23061	signal release	CACNA1C
23060	signal transmission	MCF2L|ARHGAP18|CACNA1C
23052	signaling	CISH|MCF2L|CCDC88C|ARHGAP18|CACNA1C|HERPUD1
23046	signaling process	MCF2L|ARHGAP18|CACNA1C
6939	smooth muscle contraction	CACNA1C
60083	smooth muscle contraction involved in micturition	CACNA1C
7268	synaptic transmission	CACNA1C
3008	system process	CACNA1C
55085	transmembrane transport	CACNA1C
19226	transmission of nerve impulse	CACNA1C
6810	transport	CACNA1C
14832	urinary bladder smooth muscle contraction	CACNA1C
14848	urinary tract smooth muscle contraction	CACNA1C
16192	vesicle-mediated transport	CACNA1C
7632	visual behavior	CACNA1C
8542	visual learning	CACNA1C
CCDC88C	coiled-coil domain containing 88C
GO-ID	Description	Genes in test set
65007	biological regulation	CISH|IRX3|MCF2L|CCDC88C|ARHGAP18|CACNA1C|PROX1|HERPUD1|BANP
8150	biological_process	2810055G20RIK|CISH|IRX3|ARHGAP18|CACNA1C|PROX1|PCDH17|HERPUD1|CECR2|EML5|MCF2L|CCDC88C|MYO5C|BANP
7166	cell surface receptor linked signaling pathway	CISH|CCDC88C
22607	cellular component assembly	CCDC88C|PROX1
44085	cellular component biogenesis	CCDC88C|PROX1
16043	cellular component organization	CCDC88C|PROX1|BANP
65003	macromolecular complex assembly	CCDC88C
43933	macromolecular complex subunit organization	CCDC88C
10608	posttranscriptional regulation of gene expression	CCDC88C
6461	protein complex assembly	CCDC88C
70271	protein complex biogenesis	CCDC88C
31648	protein destabilization	CCDC88C
51260	protein homooligomerization	CCDC88C
51259	protein oligomerization	CCDC88C
50789	regulation of biological process	CISH|IRX3|MCF2L|CCDC88C|ARHGAP18|CACNA1C|PROX1|HERPUD1|BANP
65008	regulation of biological quality	CCDC88C|CACNA1C|HERPUD1
31323	regulation of cellular metabolic process	CISH|IRX3|CCDC88C|PROX1|BANP
50794	regulation of cellular process	CISH|IRX3|MCF2L|CCDC88C|ARHGAP18|CACNA1C|PROX1|HERPUD1|BANP
32268	regulation of cellular protein metabolic process	CCDC88C
10468	regulation of gene expression	IRX3|CCDC88C|PROX1|BANP
60255	regulation of macromolecule metabolic process	IRX3|CCDC88C|PROX1|BANP
19222	regulation of metabolic process	CISH|IRX3|CCDC88C|PROX1|BANP
19220	regulation of phosphate metabolic process	CISH|CCDC88C
51174	regulation of phosphorus metabolic process	CISH|CCDC88C
42325	regulation of phosphorylation	CISH|CCDC88C
80090	regulation of primary metabolic process	IRX3|CCDC88C|PROX1|BANP
1932	regulation of protein amino acid phosphorylation	CCDC88C
51246	regulation of protein metabolic process	CCDC88C
31399	regulation of protein modification process	CCDC88C
31647	regulation of protein stability	CCDC88C
23052	signaling	CISH|MCF2L|CCDC88C|ARHGAP18|CACNA1C|HERPUD1
23033	signaling pathway	CISH|MCF2L|CCDC88C|HERPUD1
16055	Wnt receptor signaling pathway	CCDC88C
CECR2	cat eye syndrome chromosome region, candidate 2
GO-ID	Description	All mRNAs with this GO-ID
8150	biological_process	2810055G20RIK|CISH|IRX3|ARHGAP18|CACNA1C|PROX1|PCDH17|HERPUD1|CECR2|EML5|MCF2L|CCDC88C|MYO5C|BANP
CISH	cytokine inducible SH2-containing protein
GO-ID	Description	All mRNAs with this GO-ID
32147	activation of protein kinase activity	CISH
7205	activation of protein kinase C activity by G-protein coupled receptor protein signaling pathway	CISH
65007	biological regulation	CISH|IRX3|MCF2L|CCDC88C|ARHGAP18|CACNA1C|PROX1|HERPUD1|BANP
8150	biological_process	2810055G20RIK|CISH|IRX3|ARHGAP18|CACNA1C|PROX1|PCDH17|HERPUD1|CECR2|EML5|MCF2L|CCDC88C|MYO5C|BANP
7166	cell surface receptor linked signaling pathway	CISH|CCDC88C
7186	G-protein coupled receptor protein signaling pathway	CISH
23034	intracellular signaling pathway	CISH|MCF2L|HERPUD1
48519	negative regulation of biological process	CISH|IRX3|PROX1
10648	negative regulation of cell communication	CISH
48523	negative regulation of cellular process	CISH|IRX3|PROX1
9968	negative regulation of signal transduction	CISH
23057	negative regulation of signaling process	CISH
43085	positive regulation of catalytic activity	CISH
33674	positive regulation of kinase activity	CISH
44093	positive regulation of molecular function	CISH
45860	positive regulation of protein kinase activity	CISH
51347	positive regulation of transferase activity	CISH
50789	regulation of biological process	CISH|IRX3|MCF2L|CCDC88C|ARHGAP18|CACNA1C|PROX1|HERPUD1|BANP
50790	regulation of catalytic activity	CISH|MCF2L|HERPUD1
10646	regulation of cell communication	CISH|MCF2L
31323	regulation of cellular metabolic process	CISH|IRX3|CCDC88C|PROX1|BANP
50794	regulation of cellular process	CISH|IRX3|MCF2L|CCDC88C|ARHGAP18|CACNA1C|PROX1|HERPUD1|BANP
40008	regulation of growth	CISH|CACNA1C|PROX1
43549	regulation of kinase activity	CISH
19222	regulation of metabolic process	CISH|IRX3|CCDC88C|PROX1|BANP
65009	regulation of molecular function	CISH|MCF2L|CACNA1C|HERPUD1
19220	regulation of phosphate metabolic process	CISH|CCDC88C
51174	regulation of phosphorus metabolic process	CISH|CCDC88C
42325	regulation of phosphorylation	CISH|CCDC88C
45859	regulation of protein kinase activity	CISH
9966	regulation of signal transduction	CISH|MCF2L
23051	regulation of signaling process	CISH|MCF2L
51338	regulation of transferase activity	CISH
23052	signaling	CISH|MCF2L|CCDC88C|ARHGAP18|CACNA1C|HERPUD1
23033	signaling pathway	CISH|MCF2L|CCDC88C|HERPUD1
EML5	echinoderm microtubule associated protein like 5
GO-ID	Description	All mRNAs with this GO-ID
8150	biological_process	2810055G20RIK|CISH|IRX3|ARHGAP18|CACNA1C|PROX1|PCDH17|HERPUD1|CECR2|EML5|MCF2L|CCDC88C|MYO5C|BANP
HERPUD1	homocysteine-inducible, endoplasmic reticulum stress-inducible, ubiquitin-like domain member 1
GO-ID	Description	All mRNAs with this GO-ID
65007	biological regulation	CISH|IRX3|MCF2L|CCDC88C|ARHGAP18|CACNA1C|PROX1|HERPUD1|BANP
8150	biological_process	2810055G20RIK|CISH|IRX3|ARHGAP18|CACNA1C|PROX1|PCDH17|HERPUD1|CECR2|EML5|MCF2L|CCDC88C|MYO5C|BANP
55074	calcium ion homeostasis	CACNA1C|HERPUD1
55080	cation homeostasis	CACNA1C|HERPUD1
6874	cellular calcium ion homeostasis	CACNA1C|HERPUD1
30003	cellular cation homeostasis	CACNA1C|HERPUD1
55082	cellular chemical homeostasis	CACNA1C|HERPUD1
30005	cellular di-, tri-valent inorganic cation homeostasis	CACNA1C|HERPUD1
19725	cellular homeostasis	CACNA1C|HERPUD1
6873	cellular ion homeostasis	CACNA1C|HERPUD1
6875	cellular metal ion homeostasis	CACNA1C|HERPUD1
9987	cellular process	IRX3|CACNA1C|PROX1|PCDH17|HERPUD1|BANP
71216	cellular response to biotic stimulus	HERPUD1
70887	cellular response to chemical stimulus	HERPUD1
71310	cellular response to organic substance	HERPUD1
71445	cellular response to protein stimulus	HERPUD1
51716	cellular response to stimulus	HERPUD1
33554	cellular response to stress	HERPUD1
34620	cellular response to unfolded protein	HERPUD1
48878	chemical homeostasis	CACNA1C|HERPUD1
55066	di-, tri-valent inorganic cation homeostasis	CACNA1C|HERPUD1
30968	endoplasmic reticulum unfolded protein response	HERPUD1
6984	ER-nucleus signaling pathway	HERPUD1
42592	homeostatic process	CACNA1C|HERPUD1
23034	intracellular signaling pathway	CISH|MCF2L|HERPUD1
50801	ion homeostasis	CACNA1C|HERPUD1
55065	metal ion homeostasis	CACNA1C|HERPUD1
43154	negative regulation of caspase activity	HERPUD1
43086	negative regulation of catalytic activity	HERPUD1
51346	negative regulation of hydrolase activity	HERPUD1
44092	negative regulation of molecular function	HERPUD1
10466	negative regulation of peptidase activity	HERPUD1
42981	regulation of apoptosis	HERPUD1
50789	regulation of biological process	CISH|IRX3|MCF2L|CCDC88C|ARHGAP18|CACNA1C|PROX1|HERPUD1|BANP
65008	regulation of biological quality	CCDC88C|CACNA1C|HERPUD1
43281	regulation of caspase activity	HERPUD1
50790	regulation of catalytic activity	CISH|MCF2L|HERPUD1
10941	regulation of cell death	HERPUD1
50794	regulation of cellular process	CISH|IRX3|MCF2L|CCDC88C|ARHGAP18|CACNA1C|PROX1|HERPUD1|BANP
52548	regulation of endopeptidase activity	HERPUD1
51336	regulation of hydrolase activity	HERPUD1
65009	regulation of molecular function	CISH|MCF2L|CACNA1C|HERPUD1
52547	regulation of peptidase activity	HERPUD1
43067	regulation of programmed cell death	HERPUD1
9607	response to biotic stimulus	HERPUD1
42221	response to chemical stimulus	HERPUD1
34976	response to endoplasmic reticulum stress	HERPUD1
10033	response to organic substance	HERPUD1
51789	response to protein stimulus	HERPUD1
50896	response to stimulus	CACNA1C|HERPUD1
6950	response to stress	HERPUD1
6986	response to unfolded protein	HERPUD1
23052	signaling	CISH|MCF2L|CCDC88C|ARHGAP18|CACNA1C|HERPUD1
23033	signaling pathway	CISH|MCF2L|CCDC88C|HERPUD1
IRX3	Iroquois related homeobox 3
GO-ID	Description	All mRNAs with this GO-ID
48856	anatomical structure development	IRX3|PROX1
65007	biological regulation	CISH|IRX3|MCF2L|CCDC88C|ARHGAP18|CACNA1C|PROX1|HERPUD1|BANP
8150	biological_process	2810055G20RIK|CISH|IRX3|ARHGAP18|CACNA1C|PROX1|PCDH17|HERPUD1|CECR2|EML5|MCF2L|CCDC88C|MYO5C|BANP
9058	biosynthetic process	IRX3|PROX1|BANP
30154	cell differentiation	IRX3|PROX1
44249	cellular biosynthetic process	IRX3|PROX1|BANP
48869	cellular developmental process	IRX3|PROX1
34645	cellular macromolecule biosynthetic process	IRX3|PROX1|BANP
44260	cellular macromolecule metabolic process	IRX3|PROX1|BANP
44237	cellular metabolic process	IRX3|PROX1|BANP
34641	cellular nitrogen compound metabolic process	IRX3|PROX1|BANP
9987	cellular process	IRX3|CACNA1C|PROX1|PCDH17|HERPUD1|BANP
32502	developmental process	IRX3|PROX1|BANP
10467	gene expression	IRX3|PROX1|BANP
48699	generation of neurons	IRX3
1822	kidney development	IRX3
9059	macromolecule biosynthetic process	IRX3|PROX1|BANP
43170	macromolecule metabolic process	IRX3|PROX1|BANP
7498	mesoderm development	IRX3
8152	metabolic process	IRX3|PROX1|BANP
1656	metanephros development	IRX3
7275	multicellular organismal development	IRX3|PROX1|BANP
32501	multicellular organismal process	IRX3|CACNA1C|PROX1|BANP
48519	negative regulation of biological process	CISH|IRX3|PROX1
45596	negative regulation of cell differentiation	IRX3
48523	negative regulation of cellular process	CISH|IRX3|PROX1
51093	negative regulation of developmental process	IRX3
45665	negative regulation of neuron differentiation	IRX3
72006	nephron development	IRX3
7399	nervous system development	IRX3
22008	neurogenesis	IRX3
6807	nitrogen compound metabolic process	IRX3|PROX1|BANP
90304	nucleic acid metabolic process	IRX3|PROX1|BANP
6139	nucleobase, nucleoside, nucleotide and nucleic acid metabolic process	IRX3|PROX1|BANP
48513	organ development	IRX3|PROX1
61004	pattern specification involved in kidney development	IRX3
7389	pattern specification process	IRX3
48518	positive regulation of biological process	IRX3|PROX1
45597	positive regulation of cell differentiation	IRX3
48522	positive regulation of cellular process	IRX3|PROX1
51094	positive regulation of developmental process	IRX3|PROX1
45666	positive regulation of neuron differentiation	IRX3
44238	primary metabolic process	IRX3|PROX1|BANP
9954	proximal/distal pattern formation	IRX3
72047	proximal/distal pattern formation involved in nephron development	IRX3
3002	regionalization	IRX3
50789	regulation of biological process	CISH|IRX3|MCF2L|CCDC88C|ARHGAP18|CACNA1C|PROX1|HERPUD1|BANP
9889	regulation of biosynthetic process	IRX3|PROX1|BANP
60284	regulation of cell development	IRX3|PROX1
45595	regulation of cell differentiation	IRX3|PROX1
31326	regulation of cellular biosynthetic process	IRX3|PROX1|BANP
31323	regulation of cellular metabolic process	CISH|IRX3|CCDC88C|PROX1|BANP
50794	regulation of cellular process	CISH|IRX3|MCF2L|CCDC88C|ARHGAP18|CACNA1C|PROX1|HERPUD1|BANP
50793	regulation of developmental process	IRX3|PROX1
10468	regulation of gene expression	IRX3|CCDC88C|PROX1|BANP
10556	regulation of macromolecule biosynthetic process	IRX3|PROX1|BANP
60255	regulation of macromolecule metabolic process	IRX3|CCDC88C|PROX1|BANP
19222	regulation of metabolic process	CISH|IRX3|CCDC88C|PROX1|BANP
51239	regulation of multicellular organismal process	IRX3|CACNA1C|PROX1
51960	regulation of nervous system development	IRX3
50767	regulation of neurogenesis	IRX3
45664	regulation of neuron differentiation	IRX3
51171	regulation of nitrogen compound metabolic process	IRX3|PROX1|BANP
19219	regulation of nucleobase, nucleoside, nucleotide and nucleic acid metabolic process	IRX3|PROX1|BANP
80090	regulation of primary metabolic process	IRX3|CCDC88C|PROX1|BANP
51252	regulation of RNA metabolic process	IRX3
45449	regulation of transcription	IRX3|PROX1|BANP
6355	regulation of transcription, DNA-dependent	IRX3
72001	renal system development	IRX3
72048	renal system pattern specification	IRX3
48731	system development	IRX3|PROX1
9888	tissue development	IRX3|PROX1
6350	transcription	IRX3|PROX1|BANP
1655	urogenital system development	IRX3
MCF2L	mcf.2 transforming sequence-like
GO-ID	Description	All mRNAs with this GO-ID
65007	biological regulation	CISH|IRX3|MCF2L|CCDC88C|ARHGAP18|CACNA1C|PROX1|HERPUD1|BANP
8150	biological_process	2810055G20RIK|CISH|IRX3|ARHGAP18|CACNA1C|PROX1|PCDH17|HERPUD1|CECR2|EML5|MCF2L|CCDC88C|MYO5C|BANP
35556	intracellular signal transduction	MCF2L
23034	intracellular signaling pathway	CISH|MCF2L|HERPUD1
7265	Ras protein signal transduction	MCF2L
50789	regulation of biological process	CISH|IRX3|MCF2L|CCDC88C|ARHGAP18|CACNA1C|PROX1|HERPUD1|BANP
50790	regulation of catalytic activity	CISH|MCF2L|HERPUD1
10646	regulation of cell communication	CISH|MCF2L
50794	regulation of cellular process	CISH|IRX3|MCF2L|CCDC88C|ARHGAP18|CACNA1C|PROX1|HERPUD1|BANP
65009	regulation of molecular function	CISH|MCF2L|CACNA1C|HERPUD1
46578	regulation of Ras protein signal transduction	MCF2L
35023	regulation of Rho protein signal transduction	MCF2L
9966	regulation of signal transduction	CISH|MCF2L
35466	regulation of signaling pathway	MCF2L
23051	regulation of signaling process	CISH|MCF2L
51056	regulation of small GTPase mediated signal transduction	MCF2L
7266	Rho protein signal transduction	MCF2L
7165	signal transduction	MCF2L|ARHGAP18
23060	signal transmission	MCF2L|ARHGAP18|CACNA1C
23052	signaling	CISH|MCF2L|CCDC88C|ARHGAP18|CACNA1C|HERPUD1
23033	signaling pathway	CISH|MCF2L|CCDC88C|HERPUD1
23046	signaling process	MCF2L|ARHGAP18|CACNA1C
7264	small GTPase mediated signal transduction	MCF2L
MYO5C	myosin VC
GO-ID	Description	All mRNAs with this GO-ID
8150	biological_process	2810055G20RIK|CISH|IRX3|ARHGAP18|CACNA1C|PROX1|PCDH17|HERPUD1|CECR2|EML5|MCF2L|CCDC88C|MYO5C|BANP
PCDH17	protocadherin 17
GO-ID	Description	All mRNAs with this GO-ID
22610	biological adhesion	PCDH17
8150	biological_process	2810055G20RIK|CISH|IRX3|ARHGAP18|CACNA1C|PROX1|PCDH17|HERPUD1|CECR2|EML5|MCF2L|CCDC88C|MYO5C|BANP
7155	cell adhesion	PCDH17
9987	cellular process	IRX3|CACNA1C|PROX1|PCDH17|HERPUD1|BANP
PROX1	prospero homeobox 1
GO-ID	Description	All mRNAs with this GO-ID
30036	actin cytoskeleton organization	PROX1
7015	actin filament organization	PROX1
30029	actin filament-based process	PROX1
31032	actomyosin structure organization	PROX1
48856	anatomical structure development	IRX3|PROX1
48646	anatomical structure formation involved in morphogenesis	PROX1
9653	anatomical structure morphogenesis	PROX1
60414	aorta smooth muscle tissue morphogenesis	PROX1
60840	artery development	PROX1
48844	artery morphogenesis	PROX1
3228	atrial cardiac muscle tissue development	PROX1
55009	atrial cardiac muscle tissue morphogenesis	PROX1
65007	biological regulation	CISH|IRX3|MCF2L|CCDC88C|ARHGAP18|CACNA1C|PROX1|HERPUD1|BANP
8150	biological_process	2810055G20RIK|CISH|IRX3|ARHGAP18|CACNA1C|PROX1|PCDH17|HERPUD1|CECR2|EML5|MCF2L|CCDC88C|MYO5C|BANP
9058	biosynthetic process	IRX3|PROX1|BANP
1568	blood vessel development	PROX1
48514	blood vessel morphogenesis	PROX1
43010	camera-type eye development	PROX1
48593	camera-type eye morphogenesis	PROX1
3230	cardiac atrium development	PROX1
3209	cardiac atrium morphogenesis	PROX1
55006	cardiac cell development	PROX1
35051	cardiac cell differentiation	PROX1
3205	cardiac chamber development	PROX1
3206	cardiac chamber morphogenesis	PROX1
55013	cardiac muscle cell development	PROX1
55007	cardiac muscle cell differentiation	PROX1
48738	cardiac muscle tissue development	PROX1
55008	cardiac muscle tissue morphogenesis	PROX1
55003	cardiac myofibril assembly	PROX1
3279	cardiac septum development	PROX1
60411	cardiac septum morphogenesis	PROX1
3231	cardiac ventricle development	PROX1
3208	cardiac ventricle morphogenesis	PROX1
48468	cell development	PROX1
30154	cell differentiation	IRX3|PROX1
45165	cell fate commitment	PROX1
1709	cell fate determination	PROX1
902	cell morphogenesis	PROX1
904	cell morphogenesis involved in differentiation	PROX1
44249	cellular biosynthetic process	IRX3|PROX1|BANP
22607	cellular component assembly	CCDC88C|PROX1
10927	cellular component assembly involved in morphogenesis	PROX1
44085	cellular component biogenesis	CCDC88C|PROX1
32989	cellular component morphogenesis	PROX1
16043	cellular component organization	CCDC88C|PROX1|BANP
48869	cellular developmental process	IRX3|PROX1
34645	cellular macromolecule biosynthetic process	IRX3|PROX1|BANP
44260	cellular macromolecule metabolic process	IRX3|PROX1|BANP
44237	cellular metabolic process	IRX3|PROX1|BANP
34641	cellular nitrogen compound metabolic process	IRX3|PROX1|BANP
9987	cellular process	IRX3|CACNA1C|PROX1|PCDH17|HERPUD1|BANP
7010	cytoskeleton organization	PROX1
32502	developmental process	IRX3|PROX1|BANP
71696	ectodermal placode development	PROX1
60788	ectodermal placode formation	PROX1
71697	ectodermal placode morphogenesis	PROX1
31076	embryonic camera-type eye development	PROX1
60900	embryonic camera-type eye formation	PROX1
48596	embryonic camera-type eye morphogenesis	PROX1
9790	embryonic development	PROX1
48048	embryonic eye morphogenesis	PROX1
48598	embryonic morphogenesis	PROX1
48568	embryonic organ development	PROX1
48562	embryonic organ morphogenesis	PROX1
60059	embryonic retina morphogenesis in camera-type eye	PROX1
3157	endocardium development	PROX1
60214	endocardium formation	PROX1
3160	endocardium morphogenesis	PROX1
45446	endothelial cell differentiation	PROX1
3158	endothelium development	PROX1
30855	epithelial cell differentiation	PROX1
60429	epithelium development	PROX1
1654	eye development	PROX1
48592	eye morphogenesis	PROX1
10467	gene expression	IRX3|PROX1|BANP
7507	heart development	PROX1
3007	heart morphogenesis	PROX1
61008	hepaticobiliary system development	PROX1
70365	hepatocyte differentiation	PROX1
2088	lens development in camera-type eye	PROX1
70307	lens fiber cell development	PROX1
70306	lens fiber cell differentiation	PROX1
70309	lens fiber cell morphogenesis	PROX1
2089	lens morphogenesis in camera-type eye	PROX1
1889	liver development	PROX1
1945	lymph vessel development	PROX1
9059	macromolecule biosynthetic process	IRX3|PROX1|BANP
43170	macromolecule metabolic process	IRX3|PROX1|BANP
8152	metabolic process	IRX3|PROX1|BANP
7275	multicellular organismal development	IRX3|PROX1|BANP
32501	multicellular organismal process	IRX3|CACNA1C|PROX1|BANP
55001	muscle cell development	PROX1
42692	muscle cell differentiation	PROX1
7517	muscle organ development	PROX1
61061	muscle structure development	PROX1
60537	muscle tissue development	PROX1
60415	muscle tissue morphogenesis	PROX1
30239	myofibril assembly	PROX1
48519	negative regulation of biological process	CISH|IRX3|PROX1
8285	negative regulation of cell proliferation	PROX1
48523	negative regulation of cellular process	CISH|IRX3|PROX1
6807	nitrogen compound metabolic process	IRX3|PROX1|BANP
90304	nucleic acid metabolic process	IRX3|PROX1|BANP
6139	nucleobase, nucleoside, nucleotide and nucleic acid metabolic process	IRX3|PROX1|BANP
1743	optic placode formation	PROX1
46619	optic placode formation involved in camera-type eye	PROX1
48513	organ development	IRX3|PROX1
9887	organ morphogenesis	PROX1
6996	organelle organization	PROX1|BANP
48518	positive regulation of biological process	IRX3|PROX1
45787	positive regulation of cell cycle	PROX1
8284	positive regulation of cell proliferation	PROX1
51130	positive regulation of cellular component organization	PROX1
48522	positive regulation of cellular process	IRX3|PROX1
51495	positive regulation of cytoskeleton organization	PROX1
48639	positive regulation of developmental growth	PROX1
51094	positive regulation of developmental process	IRX3|PROX1
45927	positive regulation of growth	PROX1
60421	positive regulation of heart growth	PROX1
46622	positive regulation of organ growth	PROX1
10638	positive regulation of organelle organization	PROX1
60298	positive regulation of sarcomere organization	PROX1
44238	primary metabolic process	IRX3|PROX1|BANP
32956	regulation of actin cytoskeleton organization	PROX1
32970	regulation of actin filament-based process	PROX1
22603	regulation of anatomical structure morphogenesis	PROX1
50789	regulation of biological process	CISH|IRX3|MCF2L|CCDC88C|ARHGAP18|CACNA1C|PROX1|HERPUD1|BANP
9889	regulation of biosynthetic process	IRX3|PROX1|BANP
51726	regulation of cell cycle	PROX1
60284	regulation of cell development	IRX3|PROX1
45595	regulation of cell differentiation	IRX3|PROX1
42127	regulation of cell proliferation	PROX1
31326	regulation of cellular biosynthetic process	IRX3|PROX1|BANP
44087	regulation of cellular component biogenesis	PROX1
51128	regulation of cellular component organization	PROX1
31323	regulation of cellular metabolic process	CISH|IRX3|CCDC88C|PROX1|BANP
50794	regulation of cellular process	CISH|IRX3|MCF2L|CCDC88C|ARHGAP18|CACNA1C|PROX1|HERPUD1|BANP
51493	regulation of cytoskeleton organization	PROX1
48638	regulation of developmental growth	PROX1
50793	regulation of developmental process	IRX3|PROX1
10468	regulation of gene expression	IRX3|CCDC88C|PROX1|BANP
40008	regulation of growth	CISH|CACNA1C|PROX1
60420	regulation of heart growth	PROX1
10556	regulation of macromolecule biosynthetic process	IRX3|PROX1|BANP
60255	regulation of macromolecule metabolic process	IRX3|CCDC88C|PROX1|BANP
19222	regulation of metabolic process	CISH|IRX3|CCDC88C|PROX1|BANP
51239	regulation of multicellular organismal process	IRX3|CACNA1C|PROX1
51147	regulation of muscle cell differentiation	PROX1
51171	regulation of nitrogen compound metabolic process	IRX3|PROX1|BANP
19219	regulation of nucleobase, nucleoside, nucleotide and nucleic acid metabolic process	IRX3|PROX1|BANP
46620	regulation of organ growth	CACNA1C|PROX1
33043	regulation of organelle organization	PROX1
80090	regulation of primary metabolic process	IRX3|CCDC88C|PROX1|BANP
60297	regulation of sarcomere organization	PROX1
51153	regulation of striated muscle cell differentiation	PROX1
45449	regulation of transcription	IRX3|PROX1|BANP
60041	retina development in camera-type eye	PROX1
60042	retina morphogenesis in camera-type eye	PROX1
7423	sensory organ development	PROX1
30240	skeletal muscle thin filament assembly	PROX1
14866	skeletal myofibril assembly	PROX1
48745	smooth muscle tissue development	PROX1
55002	striated muscle cell development	PROX1
51146	striated muscle cell differentiation	PROX1
14706	striated muscle tissue development	PROX1
48731	system development	IRX3|PROX1
9888	tissue development	IRX3|PROX1
48729	tissue morphogenesis	PROX1
6350	transcription	IRX3|PROX1|BANP
1944	vasculature development	PROX1
60841	venous blood vessel development	PROX1
48845	venous blood vessel morphogenesis	PROX1
55015	ventricular cardiac muscle cell development	PROX1
55012	ventricular cardiac muscle cell differentiation	PROX1
3229	ventricular cardiac muscle tissue development	PROX1
55010	ventricular cardiac muscle tissue morphogenesis	PROX1
55005	ventricular cardiac myofibril development	PROX1
3281	ventricular septum development	PROX1
60412	ventricular septum morphogenesis	PROX1

## Sheet: Supporting Reference
Supporting Reference:
1	Maere S, Heymans K, Kuiper M. BiNGO: a Cytoscape plugin to assess overrepresentation of gene ontology categories in biological networks. Bioinformatics. 2005;21(16):3448-9. doi: bti551 [pii] 10.1093/bioinformatics/bti551.
